# Supplementary material for: Genomic Tools for the Identification of Loci Associated with Facial Eczema in New Zealand Sheep
Source: Genes (Basel). 2021 Sep 30;12(10):1560. doi: 10.3390/genes12101560 (PMC8536008; doi:10.3390/genes12101560)
Supplement: Supplementary file 1 [file genes-12-01560-s001.zip]

Archive with 1 entries (1 files):
- genes-1395896-supplementary.pdf
